# Supplementary material for: Pullulan/Poly(vinyl alcohol) Hydrogels Loaded with Calendula officinalis Extract: Design and In Vitro Evaluation for Wound Healing Applications
Source: Pharmaceutics. 2023 Jun 7;15(6):1674. doi: 10.3390/pharmaceutics15061674 (PMC10301438; doi:10.3390/pharmaceutics15061674)
Supplement: Supplementary file 1 [file pharmaceutics-15-01674-s001.zip]

Archive with 1 entries (1 files):
- pharmaceutics-2367489-supplementary.pdf
